# Supplementary material for: Step-to-step variability indicates disruption to balance control when linking the arms and legs during treadmill walking
Source: PLoS One. 2022 Mar 23;17(3):e0265750. doi: 10.1371/journal.pone.0265750 (PMC8942237; doi:10.1371/journal.pone.0265750)
Supplement: S1 File — This excel file contains the data set for this study as well as the calculated effects sizes from literature reported in the discussion. (XLSX) [file pone.0265750.s001.xlsx]

## Sheet: Data
	Subject ID	Gender	Age	Height	Mass	Avg. LHIP Z	Avg. RHIP Z	AVG HIP Z	Number steps		….....>	Step time					Step time Variability					Step Length					Step Length Variability					Step Width					Step Width Variability
units:	–	–	years	cm	kg	mm	mm	m			All variables analyzed among 288 steps (144 strides)	s		Normalized			s		Normalized			m		Normalized			SD (m)		Normalized			m		Normalized			SD (m)		Normalized
trial type:	–	–	–	–	–	–	–		Normal	Assitive		Normal	Assistive	Normal	Assistive		Normal	Assistive	Normal	Assistive		Normal	Assistive	Normal	Assistive		Normal	Assistive	Normal	Assistive		Normal	Assistive	Normal	Assistive		Normal	Assistive	Normal	Assistive
	ALS01	F	22	181	91.2	973.167	987.223	0.980195	315	297		0.566285	0.601771	1.79148	1.90375		0.0107107	0.0133561	0.0338843	0.0422531		0.683528	0.72279	0.697339	0.737394		0.0124884	0.0186901	0.0127408	0.0190678		0.0960822	0.123989	0.0980235	0.126494		0.010741	0.0139223	0.0109581	0.0142037
	ALS02	M	21	179.5	60.6	970.45	966.651	0.96855	297	291		0.600694	0.612396	1.91173	1.94897		0.0197952	0.018179	0.062999	0.0578554		0.695958	0.717514	0.718557	0.740812		0.0262101	0.0188153	0.0270611	0.0194262		0.147452	0.176313	0.15224	0.182038		0.0218538	0.0189282	0.0225634	0.0195428
	ALS03	F	21	163.5	75.8	938.853	934.543	0.936698	328	329		0.544306	0.541181	1.76148	1.75137		0.0106678	0.0138934	0.0345231	0.0449618		0.6506	0.639993	0.694568	0.683244		0.014696	0.0211511	0.0156892	0.0225805		0.127588	0.159891	0.13621	0.170697		0.0212849	0.0211757	0.0227234	0.0226068
	ALS04	M	21	169.5	67.6	923.574	928.216	0.925895	313	313		0.569896	0.567917	1.85502	1.84858		0.0126734	0.0174258	0.0412523	0.0567213		0.688573	0.6794	0.743684	0.733777		0.0129458	0.0146698	0.0139819	0.0158439		0.107507	0.123155	0.116111	0.133012		0.0202162	0.0192265	0.0218342	0.0207653
	ALS07	M	22	197	98.2	1067.1	1071.76	1.06943	302	310		0.590243	0.574618	1.78768	1.74036		0.00949656	0.0188667	0.0287624	0.0571418		0.717147	0.694474	0.670589	0.649388		0.0142751	0.0214316	0.0133483	0.0200403		0.139199	0.21411	0.130162	0.20021		0.0252876	0.0246238	0.0236459	0.0230252
	ALS08	M	27	180.75	91	1006.73	1004.27	1.0055	312	299		0.570556	0.596667	1.78214	1.8637		0.0100367	0.0135379	0.0313498	0.0422859		0.6743	0.697907	0.670613	0.694091		0.00763064	0.0141389	0.00758891	0.0140616		0.197105	0.202673	0.196027	0.201564		0.012116	0.0130276	0.0120498	0.0129564
	ALS09	F	22	150.5	45.1	798.509	798.261	0.798385	373	373		0.478194	0.479583	1.67623	1.6811		0.012192	0.0187919	0.0427369	0.0658718		0.569044	0.554911	0.712744	0.695042		0.0113423	0.0150097	0.0142065	0.0188001		0.12474	0.155465	0.156241	0.194724		0.0154584	0.017208	0.019362	0.0215536
	ALS10	M	30	169	61.5	872.843	864.784	0.868814	365	360		0.489167	0.494965	1.64372	1.66321		0.0128513	0.0221964	0.0431837	0.0745855		0.580642	0.579259	0.668316	0.666724		0.0130799	0.0270979	0.0150548	0.0311896		0.159029	0.170736	0.183042	0.196516		0.0129892	0.0136506	0.0149505	0.0157118
mean			23.25	173.844	73.875	943.903	944.463	0.944183				0.551168	0.558637	1.77619	1.80013		0.012303	0.0170309	0.0398364	0.0552096		0.657474	0.660781	0.697051	0.700059		0.0140835	0.0188755	0.0149589	0.0201262		0.137338	0.165792	0.146007	0.175657		0.0174934	0.0177204	0.0185109	0.0187957
sd			3.37004	13.9456	18.4607	82.2131	84.6738	0.0833792									0.00326901	0.00316627	0.0107998	0.0116007
sem			1.19149	4.93053	6.52683	29.0667	29.9367	0.029479

## Sheet: Our reported ES
Our reported effect sizes:
step time variability (STV)	1.286
step length variability (SLV)	0.385
step width variability (SWV)	0.146

## Sheet: ES - Clinical
Our reported effect sizes:
step time variability (STV)	1.286
step length variability (SLV)	0.385
step width variability (SWV)	0.146
Hausdorff et al., 1998
Data extracted from Table 1					p-value	Effect sizes
Variables	Controls (n = 16)		Parkinsons (n = 15)			Cohen's d	Hedges' g
	mean	SD	mean	SD
step time coefficient of variation (CV) (not normalized)	2.9	0.6	5.5	2.4	0.0001*	1.486	1.509
					*significant
Callisaya et al., 2011
Data extracted from Table 1					p-value	Effect sizes
Variables	No falls (n = 204)		Multiple falls (n = 66)			Cohen's d	Hedges' g
	mean	SD	mean	SD
Height (cm)	167.9	8.7	165	8.7
step time variability (ms)	20.66	9.78	26.09	16.02		0.409	0.468
step length variabilty (cm)	2.64	0.78	2.9	1		0.29	0.31
step width variability (cm)	2.16	0.75	2.18	0.72		0.027	0.027
Estimated leg length using Winter, 1930
LL (cm)	88.987		87.45
Normalized variables					two-tailed p-value (calculated using indepent t-test https://www.graphpad.com/quickcalcs/ttest1/?Format=SD )	Cohen's d	Hedges' g
step time variability (unitless)	0.0685964	0.0324721	0.0873833	0.0536559	0.0007*	0.424	0.486
step length variability (%LL)	2.96673	0.876533	3.31618	1.14351	0.0098*	0.343	0.369
step width variability (%LL)	2.42732	0.84282	2.49285	0.823328	0.5813	0.079	0.078
Normalized by estimated leg length					*significant
Estimated leg length = 0.53*Height (Winter, 1930)

## Sheet: ES - Mechanical Perturbation
Our reported effect sizes:
step time variability (STV)	1.286
step length variability (SLV)	0.385
step width variability (SWV)	0.146
Madehkhaksar et al., 2018
Data extracted from Methods
	mean	SD
height (m)	1.7	0.08
Data extracted from Table 1 (N = 10)					p-value	Effect sizes
	Condition
Variables	Normal		Forward
	mean	SD	mean	SD
step width variability (cm)	1.57	0.39	2.06	0.72		0.846
Estimated leg length using Winter, 1930
LL (m)	0.901
Normalized variable					p-value	Cohen's d
step width variability (%LL)	1.74251	0.432852	2.28635	0.799112	*	0.845
					* exact p-value not reported, but p< 0.05. See Fig 2E
Normalized by estimated leg length
Estimated leg length = 0.53*Height (Winter, 1930)
